# Supplementary material for: First report of the genus Conostigmus Dahlbom (Hymenoptera: Ceraphronoidea: Megaspilidae) from India with description of a new species
Source: Biodivers Data J. 2014 Jan 2;(2):e991. doi: 10.3897/BDJ.2.e991 (PMC3964719; doi:10.3897/BDJ.2.e991)
Supplement: XML Treatment for Conostigmus neotubifer [file BDJ.2.e991-treatment1.xml]

<!DOCTYPE tp:taxon-treatment
  PUBLIC "-//TaxonX//DTD Taxonomic Treatment Publishing DTD v0 20100105//EN" "tax-treatment-NSO.dtd">
<tp:taxon-treatment xmlns:tp="http://www.plazi.org/taxpub"><tp:treatment-meta><mixed-citation publication-type="journal"><person-group><name><surname>Bijoy</surname><given-names>C</given-names></name><name><surname>Rajmohana</surname><given-names>K</given-names></name><name><surname>Kumar</surname><given-names>Ramesh</given-names></name></person-group><article-title>First report of the genus <italic><tp:taxon-name><tp:taxon-name-part taxon-name-part-type="genus">Conostigmus</tp:taxon-name-part></tp:taxon-name></italic> Dahlbom (<tp:taxon-name><tp:taxon-name-part taxon-name-part-type="ordo">Hymenoptera</tp:taxon-name-part></tp:taxon-name>: <tp:taxon-name><tp:taxon-name-part taxon-name-part-type="superfamilia">Ceraphronoidea</tp:taxon-name-part></tp:taxon-name>: <tp:taxon-name><tp:taxon-name-part taxon-name-part-type="familia">Megaspilidae</tp:taxon-name-part></tp:taxon-name>) from India with description of a new species</article-title><source>Biodivers Data J</source><day>02</day><month>1</month><year>2014</year><volume>2014</volume><issue>2</issue><pub-id pub-id-type="doi">10.3897/BDJ.2.e991</pub-id></mixed-citation></tp:treatment-meta><tp:nomenclature><tp:taxon-name>
            <tp:taxon-name-part taxon-name-part-type="genus">Conostigmus</tp:taxon-name-part>
            <tp:taxon-name-part taxon-name-part-type="species">neotubifer</tp:taxon-name-part>
            <object-id xmlns:xlink="http://www.w3.org/1999/xlink" content-type="zoobank" xlink:type="simple" object-id-type="ZooBank">urn:lsid:zoobank.org:act:4BF76167-8B66-4FB5-B4C1-DEB4C9FBF302</object-id>
          </tp:taxon-name><tp:taxon-authority>Bijoy &amp; Rajmohana, 2014</tp:taxon-authority><tp:taxon-status xmlns:xlink="http://www.w3.org/1999/xlink" xlink:type="simple">sp. n.</tp:taxon-status></tp:nomenclature><tp:treatment-sec sec-type="materials"><title>Materials</title><list list-type="alpha-lower" list-content="occurrences"><list-item><p><bold>Type status:</bold> <named-content xmlns:xlink="http://www.w3.org/1999/xlink" content-type="dwc:typeStatus" xlink:type="simple">Holotype</named-content>. <bold>Occurrence:</bold> recordedBy: <named-content xmlns:xlink="http://www.w3.org/1999/xlink" content-type="dwc:recordedBy" xlink:type="simple">Ramesh Kumar</named-content>; individualID: <named-content xmlns:xlink="http://www.w3.org/1999/xlink" content-type="dwc:individualID" xlink:type="simple">ZSI/WGRC/IR/INV.2652</named-content>; individualCount: <named-content xmlns:xlink="http://www.w3.org/1999/xlink" content-type="dwc:individualCount" xlink:type="simple">1</named-content>; sex: <named-content xmlns:xlink="http://www.w3.org/1999/xlink" content-type="dwc:sex" xlink:type="simple">male</named-content>; lifeStage: <named-content xmlns:xlink="http://www.w3.org/1999/xlink" content-type="dwc:lifeStage" xlink:type="simple">adult</named-content>; preparations: <named-content xmlns:xlink="http://www.w3.org/1999/xlink" content-type="dwc:preparations" xlink:type="simple">Card mount</named-content>; <bold>Taxon:</bold> scientificNameID: <named-content xmlns:xlink="http://www.w3.org/1999/xlink" content-type="dwc:scientificNameID" xlink:type="simple"><italic><tp:taxon-name><tp:taxon-name-part taxon-name-part-type="genus">Conostigmus</tp:taxon-name-part> <tp:taxon-name-part taxon-name-part-type="species">neotubifer</tp:taxon-name-part></tp:taxon-name></italic></named-content>; kingdom: <named-content xmlns:xlink="http://www.w3.org/1999/xlink" content-type="dwc:kingdom" xlink:type="simple"><tp:taxon-name><tp:taxon-name-part taxon-name-part-type="regnum">Animalia</tp:taxon-name-part></tp:taxon-name></named-content>; phylum: <named-content xmlns:xlink="http://www.w3.org/1999/xlink" content-type="dwc:phylum" xlink:type="simple"><tp:taxon-name><tp:taxon-name-part taxon-name-part-type="phylum">Arthropoda</tp:taxon-name-part></tp:taxon-name></named-content>; class: <named-content xmlns:xlink="http://www.w3.org/1999/xlink" content-type="dwc:class" xlink:type="simple"><tp:taxon-name><tp:taxon-name-part taxon-name-part-type="classis">Insecta</tp:taxon-name-part></tp:taxon-name></named-content>; order: <named-content xmlns:xlink="http://www.w3.org/1999/xlink" content-type="dwc:order" xlink:type="simple"><tp:taxon-name><tp:taxon-name-part taxon-name-part-type="ordo">Hymenoptera</tp:taxon-name-part></tp:taxon-name></named-content>; family: <named-content xmlns:xlink="http://www.w3.org/1999/xlink" content-type="dwc:family" xlink:type="simple"><tp:taxon-name><tp:taxon-name-part taxon-name-part-type="familia">Megaspilidae</tp:taxon-name-part></tp:taxon-name></named-content>; genus: <named-content xmlns:xlink="http://www.w3.org/1999/xlink" content-type="dwc:genus" xlink:type="simple"><tp:taxon-name><tp:taxon-name-part taxon-name-part-type="genus">Conostigmus</tp:taxon-name-part></tp:taxon-name></named-content>; specificEpithet: <named-content xmlns:xlink="http://www.w3.org/1999/xlink" content-type="dwc:specificEpithet" xlink:type="simple"><italic>neotubifer</italic></named-content>; scientificNameAuthorship: <named-content xmlns:xlink="http://www.w3.org/1999/xlink" content-type="dwc:scientificNameAuthorship" xlink:type="simple">Bijoy and Rajmohana</named-content>; <bold>Location:</bold> continent: <named-content xmlns:xlink="http://www.w3.org/1999/xlink" content-type="dwc:continent" xlink:type="simple">Asia</named-content>; island: <named-content xmlns:xlink="http://www.w3.org/1999/xlink" content-type="dwc:island" xlink:type="simple">Andaman and Nicobar island</named-content>; country: <named-content xmlns:xlink="http://www.w3.org/1999/xlink" content-type="dwc:country" xlink:type="simple">India</named-content>; stateProvince: <named-content xmlns:xlink="http://www.w3.org/1999/xlink" content-type="dwc:stateProvince" xlink:type="simple">Andaman and Nicobar island</named-content>; locality: <named-content xmlns:xlink="http://www.w3.org/1999/xlink" content-type="dwc:locality" xlink:type="simple">Port Blair</named-content>; verbatimLocality: <named-content xmlns:xlink="http://www.w3.org/1999/xlink" content-type="dwc:verbatimLocality" xlink:type="simple">Bathu Barthi</named-content>; decimalLatitude: <named-content xmlns:xlink="http://www.w3.org/1999/xlink" content-type="dwc:decimalLatitude" xlink:type="simple">11.768 N</named-content>; decimalLongitude: <named-content xmlns:xlink="http://www.w3.org/1999/xlink" content-type="dwc:decimalLongitude" xlink:type="simple">92.737 E</named-content>; <bold>Identification:</bold> identifiedBy: <named-content xmlns:xlink="http://www.w3.org/1999/xlink" content-type="dwc:identifiedBy" xlink:type="simple">Bijoy and Rajmohana</named-content>; dateIdentified: <named-content xmlns:xlink="http://www.w3.org/1999/xlink" content-type="dwc:dateIdentified" xlink:type="simple">06/27/2013</named-content>; <bold>Event:</bold> habitat: <named-content xmlns:xlink="http://www.w3.org/1999/xlink" content-type="dwc:habitat" xlink:type="simple">grassy field</named-content>; eventRemarks: <named-content xmlns:xlink="http://www.w3.org/1999/xlink" content-type="dwc:eventRemarks" xlink:type="simple">collected in malasie trap</named-content>; <bold>Record Level:</bold> institutionID: <named-content xmlns:xlink="http://www.w3.org/1999/xlink" content-type="dwc:institutionID" xlink:type="simple">ZSIC</named-content></p></list-item><list-item><p><bold>Type status:</bold> <named-content xmlns:xlink="http://www.w3.org/1999/xlink" content-type="dwc:typeStatus" xlink:type="simple">Paratype</named-content>. <bold>Occurrence:</bold> recordedBy: <named-content xmlns:xlink="http://www.w3.org/1999/xlink" content-type="dwc:recordedBy" xlink:type="simple">Ramesh Kumar</named-content>; individualID: <named-content xmlns:xlink="http://www.w3.org/1999/xlink" content-type="dwc:individualID" xlink:type="simple">ZSI/WGRC/IR/INV.2653</named-content>; individualCount: <named-content xmlns:xlink="http://www.w3.org/1999/xlink" content-type="dwc:individualCount" xlink:type="simple">1</named-content>; sex: <named-content xmlns:xlink="http://www.w3.org/1999/xlink" content-type="dwc:sex" xlink:type="simple">female</named-content>; lifeStage: <named-content xmlns:xlink="http://www.w3.org/1999/xlink" content-type="dwc:lifeStage" xlink:type="simple">adult</named-content>; preparations: <named-content xmlns:xlink="http://www.w3.org/1999/xlink" content-type="dwc:preparations" xlink:type="simple">Card mount</named-content>; <bold>Taxon:</bold> scientificNameID: <named-content xmlns:xlink="http://www.w3.org/1999/xlink" content-type="dwc:scientificNameID" xlink:type="simple"><italic><tp:taxon-name><tp:taxon-name-part taxon-name-part-type="genus">Conostigmus</tp:taxon-name-part> <tp:taxon-name-part taxon-name-part-type="species">neotubifer</tp:taxon-name-part></tp:taxon-name></italic></named-content>; kingdom: <named-content xmlns:xlink="http://www.w3.org/1999/xlink" content-type="dwc:kingdom" xlink:type="simple"><tp:taxon-name><tp:taxon-name-part taxon-name-part-type="regnum">Animalia</tp:taxon-name-part></tp:taxon-name></named-content>; phylum: <named-content xmlns:xlink="http://www.w3.org/1999/xlink" content-type="dwc:phylum" xlink:type="simple"><tp:taxon-name><tp:taxon-name-part taxon-name-part-type="phylum">Arthropoda</tp:taxon-name-part></tp:taxon-name></named-content>; class: <named-content xmlns:xlink="http://www.w3.org/1999/xlink" content-type="dwc:class" xlink:type="simple"><tp:taxon-name><tp:taxon-name-part taxon-name-part-type="classis">Insecta</tp:taxon-name-part></tp:taxon-name></named-content>; order: <named-content xmlns:xlink="http://www.w3.org/1999/xlink" content-type="dwc:order" xlink:type="simple"><tp:taxon-name><tp:taxon-name-part taxon-name-part-type="ordo">Hymenoptera</tp:taxon-name-part></tp:taxon-name></named-content>; genus: <named-content xmlns:xlink="http://www.w3.org/1999/xlink" content-type="dwc:genus" xlink:type="simple"><tp:taxon-name><tp:taxon-name-part taxon-name-part-type="genus">Conostigmus</tp:taxon-name-part></tp:taxon-name></named-content>; specificEpithet: <named-content xmlns:xlink="http://www.w3.org/1999/xlink" content-type="dwc:specificEpithet" xlink:type="simple"><italic>neotubifer</italic></named-content>; scientificNameAuthorship: <named-content xmlns:xlink="http://www.w3.org/1999/xlink" content-type="dwc:scientificNameAuthorship" xlink:type="simple">Bijoy and Rajmohana</named-content>; <bold>Location:</bold> continent: <named-content xmlns:xlink="http://www.w3.org/1999/xlink" content-type="dwc:continent" xlink:type="simple">Asia</named-content>; island: <named-content xmlns:xlink="http://www.w3.org/1999/xlink" content-type="dwc:island" xlink:type="simple">Andaman and Nicobar island</named-content>; country: <named-content xmlns:xlink="http://www.w3.org/1999/xlink" content-type="dwc:country" xlink:type="simple">India</named-content>; stateProvince: <named-content xmlns:xlink="http://www.w3.org/1999/xlink" content-type="dwc:stateProvince" xlink:type="simple">Andaman and Nicobar island</named-content>; locality: <named-content xmlns:xlink="http://www.w3.org/1999/xlink" content-type="dwc:locality" xlink:type="simple">Port Blair</named-content>; verbatimLocality: <named-content xmlns:xlink="http://www.w3.org/1999/xlink" content-type="dwc:verbatimLocality" xlink:type="simple">Bathu Barthi</named-content>; decimalLatitude: <named-content xmlns:xlink="http://www.w3.org/1999/xlink" content-type="dwc:decimalLatitude" xlink:type="simple">11.768 N</named-content>; decimalLongitude: <named-content xmlns:xlink="http://www.w3.org/1999/xlink" content-type="dwc:decimalLongitude" xlink:type="simple">92.737 E</named-content>; <bold>Identification:</bold> identifiedBy: <named-content xmlns:xlink="http://www.w3.org/1999/xlink" content-type="dwc:identifiedBy" xlink:type="simple">Bijoy and Rajmohana</named-content>; dateIdentified: <named-content xmlns:xlink="http://www.w3.org/1999/xlink" content-type="dwc:dateIdentified" xlink:type="simple">06/27/2013</named-content>; <bold>Event:</bold> habitat: <named-content xmlns:xlink="http://www.w3.org/1999/xlink" content-type="dwc:habitat" xlink:type="simple">grassy field</named-content>; eventRemarks: <named-content xmlns:xlink="http://www.w3.org/1999/xlink" content-type="dwc:eventRemarks" xlink:type="simple">collected in malasie trap</named-content>; <bold>Record Level:</bold> institutionID: <named-content xmlns:xlink="http://www.w3.org/1999/xlink" content-type="dwc:institutionID" xlink:type="simple">ZSIC</named-content></p></list-item><list-item><p><bold>Type status:</bold> <named-content xmlns:xlink="http://www.w3.org/1999/xlink" content-type="dwc:typeStatus" xlink:type="simple">Paratype</named-content>. <bold>Occurrence:</bold> recordedBy: <named-content xmlns:xlink="http://www.w3.org/1999/xlink" content-type="dwc:recordedBy" xlink:type="simple">Ramesh Kumar</named-content>; individualID: <named-content xmlns:xlink="http://www.w3.org/1999/xlink" content-type="dwc:individualID" xlink:type="simple">ZSI/WGRC/IR/INV.2654</named-content>; individualCount: <named-content xmlns:xlink="http://www.w3.org/1999/xlink" content-type="dwc:individualCount" xlink:type="simple">1</named-content>; sex: <named-content xmlns:xlink="http://www.w3.org/1999/xlink" content-type="dwc:sex" xlink:type="simple">female</named-content>; lifeStage: <named-content xmlns:xlink="http://www.w3.org/1999/xlink" content-type="dwc:lifeStage" xlink:type="simple">adult</named-content>; preparations: <named-content xmlns:xlink="http://www.w3.org/1999/xlink" content-type="dwc:preparations" xlink:type="simple">Card mount</named-content>; <bold>Taxon:</bold> scientificNameID: <named-content xmlns:xlink="http://www.w3.org/1999/xlink" content-type="dwc:scientificNameID" xlink:type="simple"><italic><tp:taxon-name><tp:taxon-name-part taxon-name-part-type="genus">Conostigmus</tp:taxon-name-part> <tp:taxon-name-part taxon-name-part-type="species">neotubifer</tp:taxon-name-part></tp:taxon-name></italic></named-content>; kingdom: <named-content xmlns:xlink="http://www.w3.org/1999/xlink" content-type="dwc:kingdom" xlink:type="simple"><tp:taxon-name><tp:taxon-name-part taxon-name-part-type="regnum">Animalia</tp:taxon-name-part></tp:taxon-name></named-content>; phylum: <named-content xmlns:xlink="http://www.w3.org/1999/xlink" content-type="dwc:phylum" xlink:type="simple"><tp:taxon-name><tp:taxon-name-part taxon-name-part-type="phylum">Arthropoda</tp:taxon-name-part></tp:taxon-name></named-content>; class: <named-content xmlns:xlink="http://www.w3.org/1999/xlink" content-type="dwc:class" xlink:type="simple"><tp:taxon-name><tp:taxon-name-part taxon-name-part-type="classis">Insecta</tp:taxon-name-part></tp:taxon-name></named-content>; order: <named-content xmlns:xlink="http://www.w3.org/1999/xlink" content-type="dwc:order" xlink:type="simple"><tp:taxon-name><tp:taxon-name-part taxon-name-part-type="ordo">Hymenoptera</tp:taxon-name-part></tp:taxon-name></named-content>; genus: <named-content xmlns:xlink="http://www.w3.org/1999/xlink" content-type="dwc:genus" xlink:type="simple"><tp:taxon-name><tp:taxon-name-part taxon-name-part-type="genus">Conostigmus</tp:taxon-name-part></tp:taxon-name></named-content>; specificEpithet: <named-content xmlns:xlink="http://www.w3.org/1999/xlink" content-type="dwc:specificEpithet" xlink:type="simple"><italic>neotubifer</italic></named-content>; scientificNameAuthorship: <named-content xmlns:xlink="http://www.w3.org/1999/xlink" content-type="dwc:scientificNameAuthorship" xlink:type="simple">Bijoy and Rajmohana</named-content>; <bold>Location:</bold> continent: <named-content xmlns:xlink="http://www.w3.org/1999/xlink" content-type="dwc:continent" xlink:type="simple">Asia</named-content>; island: <named-content xmlns:xlink="http://www.w3.org/1999/xlink" content-type="dwc:island" xlink:type="simple">Andaman and Nicobar island</named-content>; country: <named-content xmlns:xlink="http://www.w3.org/1999/xlink" content-type="dwc:country" xlink:type="simple">India</named-content>; stateProvince: <named-content xmlns:xlink="http://www.w3.org/1999/xlink" content-type="dwc:stateProvince" xlink:type="simple">Andaman and Nicobar island</named-content>; locality: <named-content xmlns:xlink="http://www.w3.org/1999/xlink" content-type="dwc:locality" xlink:type="simple">Port Blair</named-content>; verbatimLocality: <named-content xmlns:xlink="http://www.w3.org/1999/xlink" content-type="dwc:verbatimLocality" xlink:type="simple">Bathu Barthi</named-content>; decimalLatitude: <named-content xmlns:xlink="http://www.w3.org/1999/xlink" content-type="dwc:decimalLatitude" xlink:type="simple">11.768 N</named-content>; decimalLongitude: <named-content xmlns:xlink="http://www.w3.org/1999/xlink" content-type="dwc:decimalLongitude" xlink:type="simple">92.737 E</named-content>; <bold>Identification:</bold> identifiedBy: <named-content xmlns:xlink="http://www.w3.org/1999/xlink" content-type="dwc:identifiedBy" xlink:type="simple">Bijoy and Rajmohana</named-content>; dateIdentified: <named-content xmlns:xlink="http://www.w3.org/1999/xlink" content-type="dwc:dateIdentified" xlink:type="simple">06/27/2013</named-content>; <bold>Event:</bold> habitat: <named-content xmlns:xlink="http://www.w3.org/1999/xlink" content-type="dwc:habitat" xlink:type="simple">grassy field</named-content>; eventRemarks: <named-content xmlns:xlink="http://www.w3.org/1999/xlink" content-type="dwc:eventRemarks" xlink:type="simple">collected in malasie trap</named-content>; <bold>Record Level:</bold> institutionID: <named-content xmlns:xlink="http://www.w3.org/1999/xlink" content-type="dwc:institutionID" xlink:type="simple">ZSIC</named-content></p></list-item></list></tp:treatment-sec><tp:treatment-sec sec-type="Description"><title>Description</title><sec sec-type="Holotype: Male"><title>Holotype: Male</title><p>(Fig. <xref ref-type="fig" rid="F338536">1</xref>).</p><p><bold>Coloration</bold>: Body blackish brown with head more darker; eyes and ocelli silvery with a bronze tinge; fore wing clear at base, with large infuscate area below pterostigma and radial vein extending to its posterior margin; scape, pedicel and A3 brownish yellow turning darker towards segments from A4 onwards; legs brownish yellow with coxae and posterior half of hind tibia blackish brown (Fig. <xref ref-type="fig" rid="F338536">1</xref>); mandible light brown with darker distal extreme; pterostigma brown getting darker to wing margin; radial vein and costal vein pale brown (Fig. <xref ref-type="fig" rid="F338892">8</xref>); body pubescence white.</p><p><bold>Body:</bold> length: 1.52 mm.</p><p><bold>Head:</bold> (length/width/height: 230/580/460); eye (length/width: 260/210); preoccipital crescent well-separated from posterior ocelli merging laterally into eye margin (Fig. <xref ref-type="fig" rid="F338880">3</xref>); temple strongly carinated; preoccipital furrow present; ocellar triangle isosceles, narrow, short and raised; LOL &lt; POL; hind ocelli remote from eye margin: POL/LOL/OOL: (80/40/110) Fig. <xref ref-type="fig" rid="F338880">3</xref>. DFIm 57% of head width. Head 1.28 × wider than mesosoma (Fig. <xref ref-type="fig" rid="F338884">5</xref>); facial sulcus present, extending to intertorular carina (Fig. <xref ref-type="fig" rid="F338882">4</xref>); supraclypeal depression absent. Intertorular carina clear with a slightly elevated median peak (Fig. <xref ref-type="fig" rid="F338880">3</xref>); ocular suture prominent and foveolate; eyes densely pubescent (Fig. <xref ref-type="fig" rid="F338882">4</xref>); frons with sparse hairs; clypeus narrow and rectangular with angulated corners (Fig. <xref ref-type="fig" rid="F338888">7</xref>); mandible long, bidendate, lower tooth distinctly longer than upper one.</p><p><bold>Antenna:</bold> (Fig. <xref ref-type="fig" rid="F338878">2</xref>); very long (subequal to the body length) and slender; scape nearly 4 × longer than wide; pedicel small and almost globular; A3 highly slender, nearly 4.8 × longer than wide, subequal to scape; flagellar segments quasi cylindrical with very slight serrations basally; pubescence shorter than breadth of segments; length/width measurements of antennal segments: scape (252/66), pedicel (60/48), A3 (255/53), A4 (147/54), A5 (140/53), A6 (122/53), A7 (128/61), A8 (117/64), A9 (108/57), A10 (82/70), A11 (127/54).</p><p><bold>Mesosoma:</bold> (length/width/height: 610/450/460); mesosoma robust with very angular shoulders; alutaceous in sculpture; mesoscutum: (length/width: 230/440); mesoscutum nearly 2 × wider than long; lateral margin of mesoscutum posterior to anterior margin of notaulus convex; coarsely foveolate notaulices curve smoothly and converging posteriorly, meeting median furrow at transscutal articulation (Fig. <xref ref-type="fig" rid="F338884">5</xref>); scutellum broadly rounded at apex with long hairs; axilliluar carinae present; metanotal-propodeal sulcus placed in regular intervals medially and with some longitudinal carina remote laterally (Fig. <xref ref-type="fig" rid="F338894">9</xref>); propodeum unarmed, smooth and bare with sculpture effaced and with irregular carinae (Fig. <xref ref-type="fig" rid="F338894">9</xref>) but stretched posteriorly into a inverted ‘U’ shaped narrow apex. Lateral propodeal carinae present. Propodeal spiracle large and conspicuous (Fig. <xref ref-type="fig" rid="F338536">1</xref>); sternaulus absent (Fig. <xref ref-type="fig" rid="F338886">6</xref>); anterior mesopleural sulcus and meso-metapleural sulcus distinct and foveolate; metapleuron bordered by incomplete carina; lower margin of mesopleuron and metapleuron with dense hairs.</p><p><bold>Forewing:</bold> (Fig. <xref ref-type="fig" rid="F338892">8</xref>); total wing length 1.25 mm. Pterostigma (length/width: 200/80) semielliptical, 2.4 × longer than wide. Radius (0.27 mm), slightly curved and 1.36 × the length of pterostigma; maximal width of fused costal and subcostal vein wider than radius; basal part with less hairs.</p><p><bold>Metasoma:</bold> (Fig. <xref ref-type="fig" rid="F338898">10</xref>); (length/width/height: 484/390/340); metasoma smooth; gastral collar well developed and widened more than that of propodeal strip, with syntergal translucent patch. Four strong transverse gastral carinae present on basal portion of metasoma. A pair of paler gastrocoeli seen quite below gastral collar; largest tergite, T3 occupying 72% of metasomal length. Metasoma held in an elevated manner, above propodeal plane (Fig. <xref ref-type="fig" rid="F338536">1</xref>) (best visible in lateral view). Genitalia with short basal ring, volsella widely separated basaly with long terminal setae on each parossiculi (Fig. <xref ref-type="fig" rid="F338908">15</xref>) (harpe damaged).</p></sec><sec sec-type="Female (Paratype)"><title>Female (Paratype)</title><p>Figs <xref ref-type="fig" rid="F338900">11</xref>, <xref ref-type="fig" rid="F338902">12</xref>, <xref ref-type="fig" rid="F338904">13</xref>, <xref ref-type="fig" rid="F338906">14</xref>.</p><p>Body length 1.68 mm. Body colouration and the morphological features of head, mesosoma and metasoma are the same as holotype, except the measurements of antennal segments, proportion of radius and pterostigma and length of metasoma.</p><p>Scape more than 4 × as long as wide and A3 more than 3 × as long as wide. Pedicel slender to succeeding antennal segments. Length/width measurements of antennal segments: scape (321/73), pedicel (103/51), A3 (170/51), A4 (97/65), A5 (86/79), A6 (83/90), A7 (90/87), A8 (79/84), A9 (80/85), A10 (87/78), A11 (124/68).</p><p>DFIm 52% of head width and fore wing infuscation much darker compared to paler infuscation in male fore wing. T3 occupying 57% of metasomal length.</p></sec></tp:treatment-sec><tp:treatment-sec sec-type="Diagnosis"><title>Diagnosis</title><p><italic><tp:taxon-name><tp:taxon-name-part taxon-name-part-type="genus">Conostigmus</tp:taxon-name-part> <tp:taxon-name-part taxon-name-part-type="species">neotubifer</tp:taxon-name-part></tp:taxon-name></italic> sp. n. can be diagnosed by the following features.</p><p>Head transverse, wider than mesosoma. Male antenna subequal to body length with A3 highly slender, 4.8 × as long as wide and subequal to scape. Flagellar segments in male quasi cylindrical with very slight serrations basally. Female antenna with scape more than 4 × as long as wide and A3 more than 3 × as long as wide. Ocellar triangle isosceles, narrow based, short and raised in both sexes. Facial sulcus extending to intertorular carina in both sexes. Preoccipital furrow distinct. Supraclypeal furrow absent. DFIm 0.57% of head width in male and 0.52% of head width in female. Eyes densely pubescent. Dorsal margin of propodeal foramen ‘U’ shaped in dorsal view; median propodeal projection absent. Sternaulus absent. Metasoma dorsally elevated from the propodeal axis. Forewing infuscus, darker in female and paler in male.</p></tp:treatment-sec><tp:treatment-sec sec-type="Biology"><title>Biology</title><p>Unknown.</p></tp:treatment-sec><tp:treatment-sec sec-type="Etymology"><title>Etymology</title><p>The species is named '<italic>neotubifer</italic>', since this species resembles <italic><tp:taxon-name><tp:taxon-name-part taxon-name-part-type="genus">Conostigmus</tp:taxon-name-part> <tp:taxon-name-part taxon-name-part-type="species">tubifer</tp:taxon-name-part></tp:taxon-name></italic> ('<italic>Neo</italic>' in Latin = 'new').</p></tp:treatment-sec><tp:treatment-sec sec-type="Distribution"><title>Distribution</title><p>INDIA, Andaman Nicobar island, Port Blair.</p></tp:treatment-sec><tp:treatment-sec><!--Section generated to contain objects referenced in tp:taxon-treatment.--><fig id="F338536" position="float" orientation="portrait"><label>Figure 1.</label><caption><p>Male habitus, lateral view.</p></caption><graphic xmlns:xlink="http://www.w3.org/1999/xlink" xlink:href="biodiversity_data_journal-2-e991-g001.jpg" position="float" orientation="portrait" xlink:type="simple"/></fig><fig id="F338892" position="float" orientation="portrait"><label>Figure 8.</label><caption><p>Male forewing.</p></caption><graphic xmlns:xlink="http://www.w3.org/1999/xlink" xlink:href="biodiversity_data_journal-2-e991-g008.jpg" position="float" orientation="portrait" xlink:type="simple"/></fig><fig id="F338880" position="float" orientation="portrait"><label>Figure 3.</label><caption><p>Male head, dorsal view.</p></caption><graphic xmlns:xlink="http://www.w3.org/1999/xlink" xlink:href="biodiversity_data_journal-2-e991-g003.jpg" position="float" orientation="portrait" xlink:type="simple"/></fig><fig id="F338884" position="float" orientation="portrait"><label>Figure 5.</label><caption><p>Male head and mesosoma, dorsal view.</p></caption><graphic xmlns:xlink="http://www.w3.org/1999/xlink" xlink:href="biodiversity_data_journal-2-e991-g005.jpg" position="float" orientation="portrait" xlink:type="simple"/></fig><fig id="F338882" position="float" orientation="portrait"><label>Figure 4.</label><caption><p>Male head, anterior view.</p></caption><graphic xmlns:xlink="http://www.w3.org/1999/xlink" xlink:href="biodiversity_data_journal-2-e991-g004.jpg" position="float" orientation="portrait" xlink:type="simple"/></fig><fig id="F338888" position="float" orientation="portrait"><label>Figure 7.</label><caption><p>Male clypeus, anterior view.</p></caption><graphic xmlns:xlink="http://www.w3.org/1999/xlink" xlink:href="biodiversity_data_journal-2-e991-g007.jpg" position="float" orientation="portrait" xlink:type="simple"/></fig><fig id="F338878" position="float" orientation="portrait"><label>Figure 2.</label><caption><p>Male antenna, lateral view.</p></caption><graphic xmlns:xlink="http://www.w3.org/1999/xlink" xlink:href="biodiversity_data_journal-2-e991-g002.jpg" position="float" orientation="portrait" xlink:type="simple"/></fig><fig id="F338894" position="float" orientation="portrait"><label>Figure 9.</label><caption><p>Male propodeum.</p></caption><graphic xmlns:xlink="http://www.w3.org/1999/xlink" xlink:href="biodiversity_data_journal-2-e991-g009.jpg" position="float" orientation="portrait" xlink:type="simple"/></fig><fig id="F338886" position="float" orientation="portrait"><label>Figure 6.</label><caption><p>Male mesosoma, lateral view.</p></caption><graphic xmlns:xlink="http://www.w3.org/1999/xlink" xlink:href="biodiversity_data_journal-2-e991-g006.jpg" position="float" orientation="portrait" xlink:type="simple"/></fig><fig id="F338898" position="float" orientation="portrait"><label>Figure 10.</label><caption><p>Male, metasoma dorsal view.</p></caption><graphic xmlns:xlink="http://www.w3.org/1999/xlink" xlink:href="biodiversity_data_journal-2-e991-g010.jpg" position="float" orientation="portrait" xlink:type="simple"/></fig><fig id="F338908" position="float" orientation="portrait"><label>Figure 15.</label><caption><p>Male genitalia ventral view.</p></caption><graphic xmlns:xlink="http://www.w3.org/1999/xlink" xlink:href="biodiversity_data_journal-2-e991-g015.jpg" position="float" orientation="portrait" xlink:type="simple"/></fig><fig id="F338900" position="float" orientation="portrait"><label>Figure 11.</label><caption><p>Female habitus.</p></caption><graphic xmlns:xlink="http://www.w3.org/1999/xlink" xlink:href="biodiversity_data_journal-2-e991-g011.jpg" position="float" orientation="portrait" xlink:type="simple"/></fig><fig id="F338902" position="float" orientation="portrait"><label>Figure 12.</label><caption><p>Female antenna.</p></caption><graphic xmlns:xlink="http://www.w3.org/1999/xlink" xlink:href="biodiversity_data_journal-2-e991-g012.jpg" position="float" orientation="portrait" xlink:type="simple"/></fig><fig id="F338904" position="float" orientation="portrait"><label>Figure 13.</label><caption><p>Female forewing.</p></caption><graphic xmlns:xlink="http://www.w3.org/1999/xlink" xlink:href="biodiversity_data_journal-2-e991-g013.jpg" position="float" orientation="portrait" xlink:type="simple"/></fig><fig id="F338906" position="float" orientation="portrait"><label>Figure 14.</label><caption><p>Female, metasoma dorsal view.</p></caption><graphic xmlns:xlink="http://www.w3.org/1999/xlink" xlink:href="biodiversity_data_journal-2-e991-g014.jpg" position="float" orientation="portrait" xlink:type="simple"/></fig></tp:treatment-sec></tp:taxon-treatment>
